# Supplementary material for: Attempting to Increase the Effectiveness of the Antidepressant Trazodone Hydrochloride Drug Using π-Acceptors
Source: Int J Environ Res Public Health. 2022 Sep 8;19(18):11281. doi: 10.3390/ijerph191811281 (PMC9517268; doi:10.3390/ijerph191811281)
Supplement: Supplementary file 1 [file ijerph-19-11281-s001.zip]

Archive with 1 entries (1 files):
- ijerph-1826076-supplementary.pdf
